# Supplementary material for: Patients’ and Nurses’ Perceptions of Diabetes Self-Management in Oman: A Qualitative Study
Source: Int J Environ Res Public Health. 2022 Jun 6;19(11):6929. doi: 10.3390/ijerph19116929 (PMC9180150; doi:10.3390/ijerph19116929)
Supplement: Supplementary file 1 [file ijerph-19-06929-s001.zip]

Archive with 1 entries (1 files):
- ijerph-1730944-Table S1.pdf
